# Supplementary material for: An Improved Reference Gene for Detection of “Candidatus Liberibacter asiaticus” Associated with Citrus Huanglongbing by qPCR and Digital Droplet PCR Assays
Source: Plants (Basel). 2021 Oct 5;10(10):2111. doi: 10.3390/plants10102111 (PMC8540500; doi:10.3390/plants10102111)
Supplement: Supplementary file 1 [file plants-10-02111-s001.zip]

Archive with 1 entries (1 files):
- plants-1398554-supplementary.pdf
